# Supplementary material for: Iron and Phosphate Deficiency Regulators Concertedly Control Coumarin Profiles in Arabidopsis thaliana Roots During Iron, Phosphate, and Combined Deficiencies
Source: Front Plant Sci. 2019 Feb 11;10:113. doi: 10.3389/fpls.2019.00113 (PMC6378295; doi:10.3389/fpls.2019.00113)
Supplement: DATASET S1 — Raw data of all the analysis presented in this study. [file Table_1.XLSX]

## Sheet: Coumarin data
roots		genotype/treatment	Col0	Col0	Col0	Col0	Col0-P	Col0-P	Col0-P	Col0-P	Col0-Fe	Col0-Fe	Col0-Fe	Col0-Fe	Col0-P-Fe	Col0-P-Fe	Col0-P-Fe	Col0-P-Fe	bhlh32	bhlh32	bhlh32	bhlh32	bhlh32-P	bhlh32-P	bhlh32-P	bhlh32-P	bhlh32-Fe	bhlh32-Fe	bhlh32-Fe	bhlh32-Fe	bhlh32-P-Fe	bhlh32-P-Fe	bhlh32-P-Fe	bhlh32-P-Fe	Col0	Col0	Col0	Col0	Col0-P	Col0-P	Col0-P	Col0-P	Col0-Fe	Col0-Fe	Col0-Fe	Col0-Fe	Col0-P-Fe	Col0-P-Fe	Col0-P-Fe
		datasets	Set1-R1	Set1-R2	Set1-R3	Set1-R4	Set1-R1	Set1-R2	Set1-R3	Set1-R4	Set1-R1	Set1-R2	Set1-R3	Set1-R4	Set1-R1	Set1-R2	Set1-R3	Set1-R4	Set1-R1	Set1-R2	Set1-R3	Set1-R4	Set1-R1	Set1-R2	Set1-R3	Set1-R4	Set1-R1	Set1-R2	Set1-R3	Set1-R4	Set1-R1	Set1-R2	Set1-R3	Set1-R4	Set1-R5	Set1-R6	Set1-R7	Set1-R8	Set1-R5	Set1-R6	Set1-R7	Set1-R8	Set1-R5	Set1-R6	Set1-R7	Set1-R8	Set1-R5	Set1-R6	Set1-R7
Sideritin glucoside			0.00185056		0.00202273	0.00291959		0.00126341	0.00153736	0.00138752	0.0975697	0.0631126		0.0894728		0.0363113	0.0242775	0.0199453	0.00368696	0.00257341	0.00268194	0.00444733	0.00120474	0.000972736	0.00115592	0.000630859	0.137408	0.103883	0.114968	0.151087	0.0327736	0.0246581	0.0254328	0.0281671	1.09317	2.09152	1.85911		0.615593	0.781188	0.389631	0.563036	56.4853	39.8827	64.2076	66.2789	14.0267	13.1847	13.9144
Esculin			0.00065696	0.000889498	0.00057308	0.000547782	0.00173632	0.00128094	0.00128802	0.000929305	0.000730934	0.000444014	0.000846985	0.000488281		0.000597882	0.000801764	0.000727925	0.000915101	0.000647314	0.00046418	0.000819529	0.00099215	0.000989317	0.000689767	0.00145657	0.000666344	0.000456994	0.000579225	0.000648709	0.000732018	0.000796761	0.000610645	0.000751524	0.195806	0.229504	0.192591	0.25165	0.587885	0.554307	0.372211	0.396204	0.322312	0.290529		0.287869	0.365595	0.421776	0.310198
Scopolin			0.830116	1.16557	0.818799	0.807114	3.64255	2.76442	2.9393	2.2676	0.916641	0.6431	1.06195	0.651544		1.76883	1.95985	1.71386	1.20488	0.899788	0.74792	1.15654	2.6467	2.55044	2.51682	3.33748	0.899188	0.741887	0.803395	1.05926	1.93928	1.93494	1.67174	2.06298	256.448	288.312	280.936	285.659	1527.23	1311.49	1020.48	1110.31	465.329	405.287	524.827	497.627	908.71	1176.23	1150.56
Fraxin			0.0021648	0.00406457	0.00240801	0.00146351	0.00264628	0.00187414	0.00256752	0.00203051	0.0151511		0.0289792	0.0202223		0.00795027	0.00900021	0.00651641	0.0031742	0.00100762	0.00121158	0.00291941	0.00173781	0.00159336	0.0013605	0.00245005	0.0203125	0.0185505	0.0088355	0.0180682	0.00761014	0.00611957	0.00596716	0.00790141	0.355557	0.81322	0.54304		0.697951	1.29428	0.977979	1.05108	4.39779	2.04738		4.61265	4.11005	4.6463	4.4646
Scopoletin			0.0156949	0.0149182	0.014175	0.0164673	0.045401	0.0295305	0.0278532		0.0185088	0.011693	0.016848	0.0091021	0.0189065	0.0183614	0.0202716	0.0217422	0.0173708	0.015289	0.0161449	0.0207422	0.0375582	0.0346488	0.0351001		0.0232328	0.0239522	0.0219162	0.0269012	0.0263215	0.0299658	0.0250745	0.0348107	6.26615	3.94664	7.99155	4.01219	36.5726	15.654	30.3534	9.40941	6.73025	6.31289	6.6782	8.50526	8.71179	13.5159	11.2696
		values are in nmol /mg FW
[truncated: 497 more columns]

## Sheet: phosphate data
		genotype/treatment	Col0	Col0	Col0	Col0	Col0-P	Col0-P	Col0-P	Col0-P	Col0-Fe	Col0-Fe	Col0-Fe	Col0-Fe	Col0-P-Fe	Col0-P-Fe	Col0-P-Fe	Col0-P-Fe	Col0	Col0	Col0	Col0	Col0-P	Col0-P	Col0-P	Col0-P	Col0-Fe	Col0-Fe	Col0-Fe	Col0-Fe	Col0-P-Fe	Col0-P-Fe	Col0-P-Fe	Col0-P-Fe	Col0	Col0	Col0	Col0	Col0-P	Col0-P	Col0-P	Col0-P	Col0-Fe	Col0-Fe	Col0-Fe	Col0-Fe	Col0-P-Fe	Col0-P-Fe	Col0-P-Fe
		datasets	Set1-R1	Set1-R2	Set1-R3	Set1-R4	Set1-R1	Set1-R2	Set1-R3	Set1-R4	Set1-R1	Set1-R2	Set1-R3	Set1-R4	Set1-R1	Set1-R2	Set1-R3	Set1-R4	Set1-R5	Set1-R6	Set1-R7	Set1-R8	Set1-R5	Set1-R6	Set1-R7	Set1-R8	Set1-R5	Set1-R6	Set1-R7	Set1-R8	Set1-R5	Set1-R6	Set1-R7	Set1-R8	Set1-R9	Set1-R10	Set1-R11	Set1-R12	Set1-R9	Set1-R10	Set1-R11	Set1-R12	Set1-R9	Set1-R10	Set1-R11	Set1-R12	Set1-R9	Set1-R10	Set1-R11
phosphate	roots		14.6866	14.5227	12.9074	13.3153		3.75783	3.88979	3.76784	11.1365	7.1796	12.0722	5.88604		2.94645	2.52365	2.24705	8.53286	6.86973	8.72642	7.33832	3.24407	2.78006	2.44648	2.39319	12.7046	10.1565	13.9237	13.567	1.5523	2.83066	1.09566	2.0257	31.7847	30.4172	13.9687	13.844	3.01029	2.71189	2.80271	2.54875	23.5135	14.1453	17.8785	17.2043	4.21688	3.33423	2.4465
phosphate	shoots		5.37699	5.79627	5.12701	5.90453		1.11588	1.11165	1.11305	5.35203	4.62236	4.58137	4.52016		0.940467	0.861985	0.897938	4.9962	5.93004	3.73448	5.52124	1.84589		1.19154	1.40763	4.27196	4.47552		3.15864		1.46244	1.18306	1.04672	8.44061		6.05574	9.97806	2.02766	2.39414	1.50425	1.44692	6.96928	7.07429	6.64538	8.74997	1.61302	1.42059	1.43063
phosphate	seedlings		7.44579	7.56686	7.01954	7.669		2.09596	2.18017	2.0285	6.72585	5.41978	6.07955	4.8533		1.81808	1.5863	1.55814	6.09543	6.16794	5.12399	5.98849	2.31195		1.63446	1.75962	6.5525	6.0733	8.41156	5.63063	1.844	2.05884		1.45566	11.4207		7.9021	10.8829	2.34031	2.47776	1.81341	1.74742	9.82172	8.73156	8.85517	10.5113	2.42111	2.10403	1.79748
		values are in nmol /mg FW
[truncated: 145 more columns]

## Sheet: growth conditions
			Plant:			Arabidopsis thaliana + mutants
			Growth conditions:			Seeds were surface sterilized with chlorine gas and individually placed with a toothpick on sterile agar plates containing 5 mM KNO3, 0.5 mM KH2PO4, 2 mM MgSO4, 2 mM Ca(NO3)2, 50 µM Fe-EDTA, 70 µM H3BO3, 14 µM MnCl2, 0.5 µM CuSO4, 1 µM ZnSO4, 0.2 µM Na2MoO4, 10 µM CoCl2, and 5 g l-1 of sucrose buffered with 2.5 mM Mes-KOH to pH 5.6. For –Pi medium, the concentration of KH2PO4 was reduced to 5 µM,…
			Metabolite extraction and Analysis			Tissues (1-5 mg of fresh weight) were ground using 5 mm steel beads in a bead mill at 25 s-1 for 50 s, and the resulting powder was extracted by vigorous shaking for 20 min with 100 µl of 70 % (v/v) methanol containing 2 nmol of 4-methyl-umbelliferon and 5 nmol [2,2,3,3-2H] succinic acid as internal standards for coumarin and Pi quantification, respectively. Targeted coumarin profiling was perfor…
